# Supplementary material for: Skeletal Lipocalin-2 Is Associated with Iron-Related Oxidative Stress in ob/ob Mice with Sarcopenia
Source: Antioxidants (Basel). 2021 May 11;10(5):758. doi: 10.3390/antiox10050758 (PMC8150392; doi:10.3390/antiox10050758)
Supplement: Supplementary file 1 [file antioxidants-10-00758-s001.zip]

Archive with 1 entries (1 files):
- antioxidants-1185448-supplementary.pdf
